# Supplementary material for: Bacillus subtilis Protects Public Goods by Extending Kin Discrimination to Closely Related Species
Source: mBio. 2017 Jul 5;8(4):e00723-17. doi: 10.1128/mBio.00723-17 (PMC5573675; doi:10.1128/mBio.00723-17)
Supplement: DATA SET S1 [file mbo003173367sd1.xlsx]

## Sheet: All interaction phenotypes
Species	Strain	Final Phenotype	Swarm Inhibition	Biofilm Inhibition	Halo Formation	Swarm Ability	Usable surfactant (blank=untested)	Area of 3610∆srfAA when mixed (cm^2, blank=untested)
Bacillus altitudinis	EN013	Varied	yes	no	yes	yes on LB & B
Bacillus altitudinis	EN017	Antagonism	yes	yes	weak	yes on LB & B	Yes	0.00785398
Bacillus altitudinis	EN019	Antagonism	yes	yes	yes	yes on LB & B
Bacillus altitudinis	EN020	Antagonism	yes	strong	yes	yes on LB & B
Bacillus altitudinis	WNC008	Antagonism	yes	strong	yes	yes on LB & B	Yes	23.7583
Bacillus altitudinis	WNC030	Varied	yes	no	weak	yes on LB & B
Bacillus altitudinis	WNC040	Antagonism	yes	yes	yes	yes on LB & B	Yes	28.2743
Bacillus altitudinis	WNC045	Varied	yes	no	weak	yes on LB & B	Yes	7.97179
Bacillus altitudinis	WNC049	Varied	yes on LB, no on B	no	no	yes on LB & B	Yes	0.125664
Bacillus altitudinis	WNC052	Varied	yes on B, no on LB	no	yes	yes on LB & B	Yes	56.745
Bacillus altitudinis	WNC055	Varied	yes	no	yes	yes on LB & B	Yes	0.950332
Bacillus altitudinis	WNC057	Varied	no	no	yes	no on LB by itself; yes when with swarm+ strain	No
Bacillus amyloliquefaciens	B-14393	Antagonism	yes	strong	yes	yes but slow on LB	No
Bacillus amyloliquefaciens	EN002	Antagonism	yes	strong	yes	yes on LB & B	Yes	0
Bacillus amyloliquefaciens	EN015	Antagonism	yes	strong	yes	yes on LB & B	Yes	0.636173
Bacillus amyloliquefaciens	FZB42	Antagonism	yes	strong	yes	yes on LB	Yes	0.636173
Bacillus amyloliquefaciens	H	Antagonism	yes	yes	strong	no on LB	Yes	0.19635
Bacillus amyloliquefaciens	NYC014	Antagonism	strong	strong	yes	yes on LB & B	Yes	0
Bacillus atrophaeus	1942	Antagonism	yes	yes	yes	no on LB & B	No
Bacillus atrophaeus	24/04	Antagonism	yes	weak	yes	no on LB & B	No
Bacillus atrophaeus	NRS-1221a	Antagonism	yes	yes	yes	no on LB & B	No
Bacillus atrophaeus	NRS-213	Antagonism	yes	yes	yes	yes but slow on LB & B	No
Bacillus atrophaeus	NRS-356	Antagonism	yes	yes	yes	yes on B, no on LB	No
Bacillus atrophaeus	SB512	Antagonism	yes	yes	yes	no on LB & B	No
Bacillus cereus	ATCC 14579	Antagonism	yes	weak	yes	no on LB & B	No
Bacillus cereus	LN097	Varied	no	strong	no	no on LB & B	No
Bacillus licheniformis	ATCC 10716	Antagonism	yes	weak	yes	no on LB	No
Bacillus licheniformis	ATCC 14580	Antagonism	yes	strong	yes	yes but slow on LB & B	Yes	0.282743
Bacillus licheniformis	ATCC 8480	Varied	yes	no	yes	yes but slow on LB	Yes	0.636173
Bacillus licheniformis	LN129	Antagonism	strong	yes	yes	yes but slow on LB & B	Yes	0.19635
Bacillus licheniformis	LN134	Antagonism	strong	yes	yes	yes but slow on LB & B	Yes	0.48
Bacillus licheniformis	LN138	Antagonism	strong	strong	weak	yes but slow on LB & B	Yes	0.19635
Bacillus licheniformis	NYC015	Antagonism	yes	weak	yes	yes on LB & B	Yes	0.502655
Bacillus litoralis	WNC050	Varied	no	strong	no	no on LB	No
Bacillus litoralis	WNC060	Varied	no	strong	no	no on LB	No
Bacillus luciferensis	WNC014	Varied	no	yes	no	no on LB & B	No
Bacillus luciferensis	WNC022	Varied	no	yes	no	no on LB & B	No
Bacillus megaterium	ATCC 14581	No Antagonism	no	no	no	no on LB & B	No
Bacillus megaterium	LN122	No Antagonism	no	no	no	no on LB & B
Bacillus megaterium	LN128	No Antagonism	no	no	no	no on LB & B
Bacillus megaterium	LN133	No Antagonism	no	no	no	no on LB & B
Bacillus megaterium	LN135	No Antagonism	no	no	no	no on LB & B
Bacillus megaterium	LN137	No Antagonism	no	no	no	no on LB & B
Bacillus megaterium	LN164	Varied	no	yes	no	no on LB & B
Bacillus megaterium	LN167	No Antagonism	no	no	no	no on LB & B
Bacillus megaterium	QM B1551	Varied	no	no	strong	no on LB & B	No
Bacillus megaterium	WNC003	No Antagonism	no	no	no	no on LB & B
Bacillus megaterium	WNC004	No Antagonism	no	no	no	no on LB & B
Bacillus megaterium	WNC005	Varied	no	yes	no	no on LB & B	No
Bacillus megaterium	WNC006	No Antagonism	no	no	no	no on LB & B
Bacillus megaterium	WNC007	Varied	yes	no	strong	no on LB & B	No
Bacillus megaterium	WNC015	Varied	yes	no	no	no on LB & B
Bacillus megaterium	WNC026	No Antagonism	no	no	no	no on LB
Bacillus megaterium	WNC027	Varied	yes	strong	no	no on LB	No
Bacillus megaterium	WNC031	No Antagonism	no	no	no	no on LB
Bacillus megaterium	WNC032	No Antagonism	no	no	no	no on LB
Bacillus megaterium	WNC034	No Antagonism	no	no	no	no on LB	No
Bacillus megaterium	WNC036	Varied	no	yes	yes	no on LB
Bacillus megaterium	WNC038	No Antagonism	no	no	no	no on LB
Bacillus megaterium	WNC051	Varied	yes	no	no	no on LB
Bacillus megaterium	WNC053	No Antagonism	no	no	no	no on LB
Bacillus megaterium	WNC058	No Antagonism	no	no	no	no on LB
Bacillus megaterium	WNC059	No Antagonism	no	no	no	no on LB
Bacillus mojavensis	1431	Antagonism	yes	yes	weak	yes on LB & B	No
Bacillus mojavensis	RO-C-2	Antagonism	strong	strong	strong	yes on LB & B	No
Bacillus mojavensis	RO-H-1	Antagonism	strong	strong	yes	yes on LB & B	No
Bacillus mojavensis	RS-A-2	Antagonism	strong	yes	yes	yes on LB & B	No
Bacillus mojavensis	X5	Antagonism	strong	yes	strong	no on LB & B by itself; yes when with swarm+ strain	No
Bacillus mycoides	LN021	Varied	strong	strong	no	no on LB & B	No
Bacillus mycoides	LN025	Varied	yes	yes	no	no on LB & B
Bacillus mycoides	LN032	Varied	no	yes	no	no on LB & B
Bacillus mycoides	LN034	Varied	no	yes	no	no on LB & B	No
Bacillus mycoides	LN038	Varied	no	yes	no	no on LB & B
Bacillus mycoides	LN039	No Antagonism	no	no	no	no on LB & B	No
Bacillus mycoides	LN042	Varied	no	yes	no	no on LB & B	No
Bacillus mycoides	LN046	Varied	yes	no	no	no on LB & B
Bacillus mycoides	LN054	Varied	no	yes	no	no on LB & B
Bacillus mycoides	LN055	Varied	no	strong	no	no on LB & B
Bacillus mycoides	LN056	Varied	no	yes	no	no on LB & B
Bacillus mycoides	LN058	Varied	no	yes	no	no on LB & B
Bacillus mycoides	LN080	No Antagonism	no	no	no	no on LB	No
Bacillus mycoides	LN085	Varied	no	yes	no	no on LB & B
Bacillus mycoides	LN118	Varied	no	yes	yes	no on LB & B
Bacillus mycoides	WSBC 10277	Varied	yes	weak	no	no on LB & B	No
Bacillus pumilus	ATCC 7061	Antagonism	strong	yes	strong	yes but slow on LB & B	No
Bacillus pumilus	FENS 2-3-13	No Antagonism	no	no	no	yes on LB, slow on B	Yes	0.785398
Bacillus pumilus	GGC-D3	Varied	strong	no	yes	yes on LB & B	Yes	0.19635
Bacillus pumilus	N40	Varied	yes	no	yes	yes on LB & B	Yes	0.125664
Bacillus pumilus	WNC021	Antagonism	strong	yes	yes	yes on LB & B	Yes	1.13097
Bacillus safensis	EN003	Varied	yes	no	yes	yes on LB & B	Yes	0.785398
Bacillus safensis	FENS 2-3-15	Antagonism	yes	yes	strong	yes on LB, slow on B	Yes	0.636173
Bacillus safensis	WNC063	Varied	yes	no	yes	yes on LB & B	Yes	24
Bacillus simplex	LN016	Varied	no	yes	no	no on LB & B	No
Bacillus simplex	LN060	Antagonism	strong	yes	yes	no on LB & B	No
Bacillus simplex	LN075	Antagonism	yes	yes	weak	no on LB & B
Bacillus simplex	LN082	Antagonism	strong	yes	yes	no on LB & B
Bacillus simplex	PA10-120	Varied	yes	no	no	no on LB & B
Bacillus simplex	WNC025	Varied	no	strong	yes	no on LB
Bacillus simplex	WNC028	Varied	no	strong	no	no on LB
Bacillus simplex	WNC029	Varied	no	yes	no	no on LB
Bacillus simplex	WNC035	No Antagonism	no	no	no	no on LB	No
Bacillus simplex	WNC037	Varied	no	strong	strong	no on LB	No
Bacillus subtilis	LN121	Antagonism	strong	strong	strong	yes on LB & B	Yes	24.8382
Bacillus subtilis	LN123	Antagonism	strong	strong	yes	yes on LB & B	Yes	2.2698
Bacillus subtilis	LN124	Antagonism	yes	strong	yes	yes on LB & B	Yes	0
Bacillus subtilis	LN125	Antagonism	yes	strong	yes	yes on LB & B	Yes	0
Bacillus subtilis	LN126	Antagonism	strong	strong	yes	yes on LB & B	Yes	0
Bacillus subtilis	LN132	Antagonism	yes	strong	yes	yes on LB & B	Yes	0
Bacillus subtilis	LN139	Antagonism	strong	strong	yes	yes on LB & B	Yes	0
Bacillus subtilis	LN140	Antagonism	yes	strong	yes	yes on LB & B	Yes	47.7129
Bacillus subtilis	LN141	Antagonism	yes	strong	yes	yes on LB & B	Yes	45.3567
Bacillus subtilis	LN142	Antagonism	yes	strong	yes	yes on LB & B	Yes	0.636173
Bacillus subtilis	LN143	Antagonism	yes	strong	yes	yes on LB & B	Yes	10.705
Bacillus subtilis	LN144	Antagonism	yes	strong	yes	yes on LB & B	Yes	0
Bacillus subtilis	LN145	Antagonism	strong	yes	yes	yes on LB & B	Yes	2.54469
Bacillus subtilis	LN146	Antagonism	yes	strong	weak	yes on LB & B	Yes	22.9022
Bacillus subtilis	LN147	Antagonism	yes	strong	yes	yes on LB & B	Yes	28.2743
Bacillus subtilis	LN148	Antagonism	weak	strong	yes	yes on LB & B	Yes	56.745
Bacillus subtilis	LN149	Antagonism	yes	yes	yes	yes on LB & B	Yes	56.745
Bacillus subtilis	LN150	Antagonism	strong	strong	yes	yes on LB & B	Yes	0.502655
Bacillus subtilis	LN151	Antagonism	strong	yes	yes	yes on LB & B	Yes	0
Bacillus subtilis	LN152	Antagonism	yes	strong	yes	yes on LB & B	Yes	0
Bacillus subtilis	LN153	Antagonism	yes	yes	yes	yes on LB & B	Yes	0
Bacillus subtilis	LN154	Antagonism	yes	strong	strong	no on LB & B	No
Bacillus subtilis	LN155	Antagonism	yes	strong	yes	yes on B	Yes	0
Bacillus subtilis	LN156	Antagonism	yes	strong	yes	yes on B	Yes	0
Bacillus subtilis	LN157	Antagonism	strong	strong	strong	yes on B	Yes	0
Bacillus subtilis	LN158	Antagonism	yes	strong	yes	yes on B	Yes	0
Bacillus subtilis	LN159	Antagonism	yes	strong	yes	yes on B	Yes	0
Bacillus subtilis	LN160	Antagonism	strong	strong	yes	yes on B	Yes	0
Bacillus subtilis	LN161	Antagonism	yes	yes	yes	yes on LB & B	Yes	0
Bacillus subtilis	LN162	Antagonism	yes	strong	yes	yes on B	Yes	0
Bacillus subtilis	LN163	Antagonism	strong	strong	strong	yes on B	Yes	0
Bacillus subtilis	LN165	Antagonism	strong	strong	yes	yes on B	Yes	0
Bacillus subtilis	LN166	Antagonism	strong	strong	yes	yes on LB & B	Yes	3.14159
Bacillus subtilis	LN168	Antagonism	yes	strong	yes	yes on B	Yes	0
Bacillus subtilis	WNC023	Antagonism	strong	strong	yes	yes on LB & B	Yes	10.1788
Bacillus thuringiensis	Darmstadiensis	No Antagonism	no	no	no	no on LB & B	No
Bacillus thuringiensis	LN002	No Antagonism	no	no	no	no on LB
Bacillus thuringiensis	LN007	No Antagonism	no	no	no	no on LB
Bacillus thuringiensis	LN014	Varied	no	yes	no	no on LB & B
Bacillus thuringiensis	LN020	Varied	no	yes	no	no on LB & B
Bacillus thuringiensis	LN026	Varied	yes	yes	no	no on LB & B	No
Bacillus thuringiensis	LN027	No Antagonism	no	no	no	no on LB & B	No
Bacillus thuringiensis	LN031	Varied	no	yes	no	no on LB & B
Bacillus thuringiensis	LN040	Varied	no	yes	no	no on LB & B
Bacillus thuringiensis	LN043	Antagonism	yes	yes	yes	no on LB & B	No
Bacillus thuringiensis	LN048	Varied	no	yes	no	no on LB & B
Bacillus thuringiensis	LN057	Antagonism	yes	weak	yes	yes but slow on LB, no on B	No
Bacillus thuringiensis	LN066	No Antagonism	no	no	no	no on LB & B
Bacillus thuringiensis	LN077	No Antagonism	no	no	no	no on LB
Bacillus thuringiensis	LN102	Varied	no	yes	no	no on LB by itself; yes when with swarm+ strain	No
Bacillus thuringiensis	LN109	Varied	no	no	weak	no on LB	No
Bacillus thuringiensis	LN113	Varied	no	yes	no	no on LB & B
Bacillus thuringiensis	WNC016	Varied	no	yes	no	no on LB & B	No
Bacillus thuringiensis	WNC018	Varied	no	yes	no	no on LB & B
Bacillus thuringiensis	WNC020	Varied	no	yes	no	no on LB & B
Bacillus vallismortis	DV1-F-3	Antagonism	yes	yes	yes	no on LB & B by itself; yes when with swarm+ strain	Yes	8.95354
Bacillus vallismortis	DV1-A-1	Antagonism	strong	strong	yes	yes on LB	No
Bacillus vallismortis	DV4-D-3	Antagonism	strong	strong	yes	yes but slow on LB	No
Bacillus vallismortis	DV7-C-1	Antagonism	strong	strong	yes	yes on LB	Yes	5.72555
Bacillus vallismortis	DV8-1.7-4	Antagonism	strong	strong	strong	no on LB	No
Lysinibacillus fusiformis	LN076	Varied	no	no	weak	yes but slow on LB	No
Lysinibacillus fusiformis	WNC041	Antagonism	yes	yes	weak	no on LB	No
Lysinibacillus fusiformis	WNC042	Varied	yes	no	yes	yes but slow on LB	No
Lysinibacillus fusiformis	WNC062	Antagonism	yes	strong	weak	yes but slow on LB & B	No
Lysinibacillus sphaericus	ATCC 14577	Varied	no	yes	yes	yes but slow on LB, no on B	No
Lysinibacillus sphaericus	WNC002	Antagonism	yes	yes	weak	no on LB & B	No
Lysinibacillus sphaericus	WNC011	Varied	no	yes	weak	no on LB & B	No
Lysinibacillus xylanilyticus	WNC009	Varied	yes	no	no	yes but slow on LB, no on B	No
Lysinibacillus xylanilyticus	WNC039	Varied	yes	no	no	yes but slow on LB	No
Lysinibacillus xylanilyticus	WNC043	Varied	yes	no	weak	yes on LB	No
Lysinibacillus xylanilyticus	WNC048	Varied	yes	yes	no	yes but slow on LB	No
Paenibacillus lautus	WNC033	Antagonism	yes	yes	weak	yes but slow on LB	No
Paenibacillus panacisoli	LN136	Antagonism	yes	yes	yes	yes but slow on LB, no on B	No
Paenibacillus polymyxa	ATCC 842	Varied	yes	no	strong	yes but slow on LB, no on B	No
Paenibacillus taichungensis	HAY001	Varied	yes	no	no	no on LB & B	No
Paenibacillus taichungensis	HAY002	Varied	yes	no	no	no on LB & B
Paenibacillus taichungensis	HAY003	Varied	yes	no	no	no on LB & B
Paenibacillus taichungensis	HAY004	Varied	yes	no	no	no on LB & B
Paenibacillus taichungensis	WNC010	Varied	strong on B, no on LB	no	no	yes but slow on LB, no on B	No
Paenibacillus taichungensis	WNC012	Varied	strong on B, no on LB	no	no	no on LB & B
Paenibacillus taichungensis	WNC013	No Antagonism	no	no	no	no on LB & B	No
Paenibacillus taichungensis	WNC046	Varied	yes	no	no	no on LB
Paenibacillus terrae	WNC054	Varied	yes	no	strong	yes but slow on LB	No
Paenibacillus terrae	WNC056	Varied	yes	no	strong	yes but slow on LB
Paenibacillus terrae	WNC065	Varied	yes	no	strong	yes but slow on LB
Paenibacillus terrae	WNC066	Varied	yes	no	strong	yes but slow on LB	No
Proteus mirabilis	ATCC 29906	No Antagonism	no	no	no	yes on LB, no on B	No
Proteus mirabilis	BB2000	No Antagonism	no	no	no	yes on LB, no on B	No
Proteus mirabilis	HI4320	No Antagonism	no	no	no	yes on LB, no on B	No

## Sheet: Quantize phenotypes
Species	Strain	% identity 16S rDNA (of type strain) with subtilis	Final pheno (1=antagonism, 0=not, 0.5=varied)	Swarm score (binary)	Biofilm score (binary)	Halo score (binary)	Swarm ability (1=Yes)	Usable srf (1=Yes)	∆srf area (cm^2)
Bacillus altitudinis	EN013	96.67	0.5	1	0	1	1
Bacillus altitudinis	EN017	96.67	1	1	1	1	1	1	0.00785398
Bacillus altitudinis	EN019	96.67	1	1	1	1	1
Bacillus altitudinis	EN020	96.67	1	1	1	1	1
Bacillus altitudinis	WNC008	96.67	1	1	1	1	1	1	23.7583
Bacillus altitudinis	WNC030	96.67	0.5	1	0	1	1
Bacillus altitudinis	WNC040	96.67	1	1	1	1	1	1	28.2743
Bacillus altitudinis	WNC045	96.67	0.5	1	0	1	1	1	7.97179
Bacillus altitudinis	WNC049	96.67	0.5	0.5	0	0	1	1	0.125664
Bacillus altitudinis	WNC052	96.67	0.5	0.5	0	1	1	1	56.745
Bacillus altitudinis	WNC055	96.67	0.5	1	0	1	1	1	0.950332
Bacillus altitudinis	WNC057	96.67	0.5	0	0	1	0	0
Bacillus amyloliquefaciens	B-14393	99.39	1	1	1	1	1	0
Bacillus amyloliquefaciens	EN002	99.39	1	1	1	1	1	1	0
Bacillus amyloliquefaciens	EN015	99.39	1	1	1	1	1	1	0.636173
Bacillus amyloliquefaciens	FZB42	99.39	1	1	1	1	1	1	0.636173
Bacillus amyloliquefaciens	H	99.39	1	1	1	1	0	1	0.19635
Bacillus amyloliquefaciens	NYC014	99.39	1	1	1	1	1	1	0
Bacillus atrophaeus	1942	99.21	1	1	1	1	0	0
Bacillus atrophaeus	24/04	99.21	1	1	1	1	0	0
Bacillus atrophaeus	NRS-1221a	99.21	1	1	1	1	0	0
Bacillus atrophaeus	NRS-213	99.21	1	1	1	1	1	0
Bacillus atrophaeus	NRS-356	99.21	1	1	1	1	1	0
Bacillus atrophaeus	SB512	99.21	1	1	1	1	0	0
Bacillus cereus	ATCC 14579	94.13	1	1	1	1	0	0
Bacillus cereus	LN097	94.13	0.5	0	1	0	0	0
Bacillus licheniformis	ATCC 10716	98.06	1	1	1	1	0	0
Bacillus licheniformis	ATCC 14580	98.06	1	1	1	1	1	1	0.282743
Bacillus licheniformis	ATCC 8480	98.06	0.5	1	0	1	1	1	0.636173
Bacillus licheniformis	LN129	98.06	1	1	1	1	1	1	0.19635
Bacillus licheniformis	LN134	98.06	1	1	1	1	1	1	0.48
Bacillus licheniformis	LN138	98.06	1	1	1	1	1	1	0.19635
Bacillus licheniformis	NYC015	98.06	1	1	1	1	1	1	0.502655
Bacillus litoralis	WNC050	94.34	0.5	0	1	0	0	0
Bacillus litoralis	WNC060	94.34	0.5	0	1	0	0	0
Bacillus luciferensis	WNC014	93.93	0.5	0	1	0	0	0
Bacillus luciferensis	WNC022	93.93	0.5	0	1	0	0	0
Bacillus megaterium	ATCC 14581	93.6	0	0	0	0	0	0
Bacillus megaterium	LN122	93.6	0	0	0	0	0
Bacillus megaterium	LN128	93.6	0	0	0	0	0
Bacillus megaterium	LN133	93.6	0	0	0	0	0
Bacillus megaterium	LN135	93.6	0	0	0	0	0
Bacillus megaterium	LN137	93.6	0	0	0	0	0
Bacillus megaterium	LN164	93.6	0.5	0	1	0	0
Bacillus megaterium	LN167	93.6	0	0	0	0	0
Bacillus megaterium	QM B1551	93.6	0.5	0	0	1	0	0
Bacillus megaterium	WNC003	93.6	0	0	0	0	0
Bacillus megaterium	WNC004	93.6	0	0	0	0	0
Bacillus megaterium	WNC005	93.6	0.5	0	1	0	0	0
Bacillus megaterium	WNC006	93.6	0	0	0	0	0
Bacillus megaterium	WNC007	93.6	0.5	1	0	1	0	0
Bacillus megaterium	WNC015	93.6	0.5	1	0	0	0
Bacillus megaterium	WNC026	93.6	0	0	0	0	0
Bacillus megaterium	WNC027	93.6	0.5	1	1	0	0	0
Bacillus megaterium	WNC031	93.6	0	0	0	0	0
Bacillus megaterium	WNC032	93.6	0	0	0	0	0
Bacillus megaterium	WNC034	93.6	0	0	0	0	0	0
Bacillus megaterium	WNC036	93.6	0.5	0	1	1	0
Bacillus megaterium	WNC038	93.6	0	0	0	0	0
Bacillus megaterium	WNC051	93.6	0.5	1	0	0	0
Bacillus megaterium	WNC053	93.6	0	0	0	0	0
Bacillus megaterium	WNC058	93.6	0	0	0	0	0
Bacillus megaterium	WNC059	93.6	0	0	0	0	0
Bacillus mojavensis	1431	99.61	1	1	1	1	1	0
Bacillus mojavensis	RO-C-2	99.61	1	1	1	1	1	0
Bacillus mojavensis	RO-H-1	99.61	1	1	1	1	1	0
Bacillus mojavensis	RS-A-2	99.61	1	1	1	1	1	0
Bacillus mojavensis	X5	99.61	1	1	1	1	0	0
Bacillus mycoides	LN021	93.71	0.5	1	1	0	0	0
Bacillus mycoides	LN025	93.71	0.5	1	1	0	0
Bacillus mycoides	LN032	93.71	0.5	0	1	0	0
Bacillus mycoides	LN034	93.71	0.5	0	1	0	0	0
Bacillus mycoides	LN038	93.71	0.5	0	1	0	0
Bacillus mycoides	LN039	93.71	0	0	0	0	0	0
Bacillus mycoides	LN042	93.71	0.5	0	1	0	0	0
Bacillus mycoides	LN046	93.71	0.5	1	0	0	0
Bacillus mycoides	LN054	93.71	0.5	0	1	0	0
Bacillus mycoides	LN055	93.71	0.5	0	1	0	0
Bacillus mycoides	LN056	93.71	0.5	0	1	0	0
Bacillus mycoides	LN058	93.71	0.5	0	1	0	0
Bacillus mycoides	LN080	93.71	0	0	0	0	0	0
Bacillus mycoides	LN085	93.71	0.5	0	1	0	0
Bacillus mycoides	LN118	93.71	0.5	0	1	1	0
Bacillus mycoides	WSBC 10277	93.71	0.5	1	1	0	0	0
Bacillus pumilus	ATCC 7061	96.79	1	1	1	1	1	0
Bacillus pumilus	FENS 2-3-13	96.79	0	0	0	0	1	1	0.785398
Bacillus pumilus	GGC-D3	96.79	0.5	1	0	1	1	1	0.19635
Bacillus pumilus	N40	96.79	0.5	1	0	1	1	1	0.125664
Bacillus pumilus	WNC021	96.79	1	1	1	1	1	1	1.13097
Bacillus safensis	EN003	96.79	0.5	1	0	1	1	1	0.785398
Bacillus safensis	FENS 2-3-15	96.79	1	1	1	1	1	1	0.636173
Bacillus safensis	WNC063	96.79	0.5	1	0	1	1	1	24
Bacillus simplex	LN016	93.35	0.5	0	1	0	0	0
Bacillus simplex	LN060	93.35	1	1	1	1	0	0
Bacillus simplex	LN075	93.35	1	1	1	1	0
Bacillus simplex	LN082	93.35	1	1	1	1	0
Bacillus simplex	PA10-120	93.35	0.5	1	0	0	0
Bacillus simplex	WNC025	93.35	0.5	0	1	1	0
Bacillus simplex	WNC028	93.35	0.5	0	1	0	0
Bacillus simplex	WNC029	93.35	0.5	0	1	0	0
Bacillus simplex	WNC035	93.35	0	0	0	0	0	0
Bacillus simplex	WNC037	93.35	0.5	0	1	1	0	0
Bacillus subtilis	LN121	100	1	1	1	1	1	1	24.8382
Bacillus subtilis	LN123	100	1	1	1	1	1	1	2.2698
Bacillus subtilis	LN124	100	1	1	1	1	1	1	0
Bacillus subtilis	LN125	100	1	1	1	1	1	1	0
Bacillus subtilis	LN126	100	1	1	1	1	1	1	0
Bacillus subtilis	LN132	100	1	1	1	1	1	1	0
Bacillus subtilis	LN139	100	1	1	1	1	1	1	0
Bacillus subtilis	LN140	100	1	1	1	1	1	1	47.7129
Bacillus subtilis	LN141	100	1	1	1	1	1	1	45.3567
Bacillus subtilis	LN142	100	1	1	1	1	1	1	0.636173
Bacillus subtilis	LN143	100	1	1	1	1	1	1	10.705
Bacillus subtilis	LN144	100	1	1	1	1	1	1	0
Bacillus subtilis	LN145	100	1	1	1	1	1	1	2.54469
Bacillus subtilis	LN146	100	1	1	1	1	1	1	22.9022
Bacillus subtilis	LN147	100	1	1	1	1	1	1	28.2743
Bacillus subtilis	LN148	100	1	1	1	1	1	1	56.745
Bacillus subtilis	LN149	100	1	1	1	1	1	1	56.745
Bacillus subtilis	LN150	100	1	1	1	1	1	1	0.502655
Bacillus subtilis	LN151	100	1	1	1	1	1	1	0
Bacillus subtilis	LN152	100	1	1	1	1	1	1	0
Bacillus subtilis	LN153	100	1	1	1	1	1	1	0
Bacillus subtilis	LN154	100	1	1	1	1	0	0
Bacillus subtilis	LN155	100	1	1	1	1	1	1	0
Bacillus subtilis	LN156	100	1	1	1	1	1	1	0
Bacillus subtilis	LN157	100	1	1	1	1	1	1	0
Bacillus subtilis	LN158	100	1	1	1	1	1	1	0
Bacillus subtilis	LN159	100	1	1	1	1	1	1	0
Bacillus subtilis	LN160	100	1	1	1	1	1	1	0
Bacillus subtilis	LN161	100	1	1	1	1	1	1	0
Bacillus subtilis	LN162	100	1	1	1	1	1	1	0
Bacillus subtilis	LN163	100	1	1	1	1	1	1	0
Bacillus subtilis	LN165	100	1	1	1	1	1	1	0
Bacillus subtilis	LN166	100	1	1	1	1	1	1	3.14159
Bacillus subtilis	LN168	100	1	1	1	1	1	1	0
Bacillus subtilis	WNC023	100	1	1	1	1	1	1	10.1788
Bacillus thuringiensis	Darmstadiensis	94	0	0	0	0	0	0
Bacillus thuringiensis	LN002	94	0	0	0	0	0
Bacillus thuringiensis	LN007	94	0	0	0	0	0
Bacillus thuringiensis	LN014	94	0.5	0	1	0	0
Bacillus thuringiensis	LN020	94	0.5	0	1	0	0
Bacillus thuringiensis	LN026	94	0.5	1	1	0	0	0
Bacillus thuringiensis	LN027	94	0	0	0	0	0	0
Bacillus thuringiensis	LN031	94	0.5	0	1	0	0
Bacillus thuringiensis	LN040	94	0.5	0	1	0	0
Bacillus thuringiensis	LN043	94	1	1	1	1	0	0
Bacillus thuringiensis	LN048	94	0.5	0	1	0	0
Bacillus thuringiensis	LN057	94	1	1	1	1	1	0
Bacillus thuringiensis	LN066	94	0	0	0	0	0
Bacillus thuringiensis	LN077	94	0	0	0	0	0
Bacillus thuringiensis	LN102	94	0.5	0	1	0	0	0
Bacillus thuringiensis	LN109	94	0.5	0	0	1	0	0
Bacillus thuringiensis	LN113	94	0.5	0	1	0	0
Bacillus thuringiensis	WNC016	94	0.5	0	1	0	0	0
Bacillus thuringiensis	WNC018	94	0.5	0	1	0	0
Bacillus thuringiensis	WNC020	94	0.5	0	1	0	0
Bacillus vallismortis	DV1-F-3	99.61	1	1	1	1	0	1	8.95354
Bacillus vallismortis	DV1-A-1	99.61	1	1	1	1	1	0
Bacillus vallismortis	DV4-D-3	99.61	1	1	1	1	1	0
Bacillus vallismortis	DV7-C-1	99.61	1	1	1	1	1	1	5.72555
Bacillus vallismortis	DV8-1.7-4	99.61	1	1	1	1	0	0
Lysinibacillus fusiformis	LN076	92.04	0.5	0	0	1	1	0
Lysinibacillus fusiformis	WNC041	92.04	1	1	1	1	0	0
Lysinibacillus fusiformis	WNC042	92.04	0.5	1	0	1	1	0
Lysinibacillus fusiformis	WNC062	92.04	1	1	1	1	1	0
Lysinibacillus sphaericus	ATCC 14577	92.04	0.5	0	1	1	1	0
Lysinibacillus sphaericus	WNC002	92.04	1	1	1	1	0	0
Lysinibacillus sphaericus	WNC011	92.04	0.5	0	1	1	0	0
Lysinibacillus xylanilyticus	WNC009	92.04	0.5	1	0	0	1	0
Lysinibacillus xylanilyticus	WNC039	92.04	0.5	1	0	0	1	0
Lysinibacillus xylanilyticus	WNC043	92.04	0.5	1	0	1	1	0
Lysinibacillus xylanilyticus	WNC048	92.04	0.5	1	1	0	1	0
Paenibacillus lautus	WNC033	88.49	1	1	1	1	1	0
Paenibacillus panacisoli	LN136	88.49	1	1	1	1	1	0
Paenibacillus polymyxa	ATCC 842	88.49	0.5	1	0	1	1	0
Paenibacillus taichungensis	HAY001	88.49	0.5	1	0	0	0	0
Paenibacillus taichungensis	HAY002	88.49	0.5	1	0	0	0
Paenibacillus taichungensis	HAY003	88.49	0.5	1	0	0	0
Paenibacillus taichungensis	HAY004	88.49	0.5	1	0	0	0
Paenibacillus taichungensis	WNC010	88.49	0.5	0.5	0	0	1	0
Paenibacillus taichungensis	WNC012	88.49	0.5	0.5	0	0	0
Paenibacillus taichungensis	WNC013	88.49	0	0	0	0	0	0
Paenibacillus taichungensis	WNC046	88.49	0.5	1	0	0	0
Paenibacillus terrae	WNC054	88.49	0.5	1	0	1	1	0
Paenibacillus terrae	WNC056	88.49	0.5	1	0	1	1
Paenibacillus terrae	WNC065	88.49	0.5	1	0	1	1
Paenibacillus terrae	WNC066	88.49	0.5	1	0	1	1	0
Proteus mirabilis	ATCC 29906	77.9	0	0	0	0	1	0
Proteus mirabilis	BB2000	77.9	0	0	0	0	1	0
Proteus mirabilis	HI4320	77.9	0	0	0	0	1	0
	AVERAGE	95.2525	0.63089	0.617801	0.643979	0.575916	0.486911	0.462121	7.81129
	MEDIAN	94	0.5	1	1	1	0	0	0.48
	SEM	0.295122	0.0263661	0.0348597	0.0347374	0.0358533	0.0362614	0.0435597	1.99557

## Sheet: 16S accession #s
Accession # of sequences used for 16S % identity & phylogenetic tree
ABQL01000001.1	B. subtilis NCIB 3610
NR_024693.1	B. mojavensis IFO15718
NR_024696.1	B. vallismortis DSM 11031
NR_041455.1	B. amyloliquefaciens NBRC 15535
NR_075016.1	B. atrophaeus 1942
NR_074923.1	B. licheniformis ATCC 14580
NR_042337.1	B. altitudinis 41KF2b
NR_043242.1	B. pumilus ATCC 7061
NR_041794.1	B. safensis FO-36b
NR_025511.1	B. luciferensis LMG 18422
NR_115993.1	B. mycoides ATCC 6462
NR_114582.1	B. cereus ATCC 14579
NR_043403.1	B. thuringiensis IAM 12077
NR_116873.1	B. megaterium ATCC 14581
NR_042136.1	B. simplex DSM 1321
NR_043015.1	B. litoralis SW-211
NR_112569.1	Lysinibacillus fusiformis NBRC15717
NR_044428.1	Paenibacillus taichungensis BCRC 17757
NR_074898.1	Proteus mirabilis HI4320
